# Supplementary material for: Reduced ambiguity and improved interpretability of bacterial genome-wide associations using gene-cluster-centric k-mers
Source: Microb Genom. 2023 Nov 7;9(11):001129. doi: 10.1099/mgen.0.001129 (PMC10711318; doi:10.1099/mgen.0.001129)
Supplement: Supplementary material 2 [file mgen-9-1129-s002.xlsx]

## Sheet: supp_table_s2
seed assembly	seed strain	Database	number of strains	average genome size	average genetic distance	number of clusters	number of unique k-mers	number of unique patterns	k-mers appearing in more than one cluster	k-mers with more than one pattern	nr of k-mers with different cluster and pattern numbers	k-mers in more than one cluster per total unique k-mers	clusters with multicluster k-mers	clusters with multicluster k-mers per total clusters
ASM19595v2	Mycobacterium tuberculosis H37Rv	Genbank	193	3883746	0.000624899	3543	1928135	22653	68917	68886	317	0.0357428	268	0.0756421
ASM1154v1	Burkholderia pseudomallei K96243	Genbank	208	4420557	0.0066203	11813	8574718	388559	255257	255195	455	0.0297686	1246	0.105477
ASM674v1	Vibrio cholerae O1 biovar El Tor str. N16961	Genbank	364	4036274	0.00679971	8575	6796211	393619	485747	485747	125	0.0714732	1345	0.156851
ASM746v2	Streptococcus mutans UA159	Genbank	167	3984828	0.00904609	3651	3384805	178738	395069	394745	431	0.116718	1393	0.381539
ASM1152v1	Staphylococcus aureus subsp. aureus MSSA476	Refseq	273	4361903	0.00951437	4352	3652059	72328	166456	166369	172	0.0455787	699	0.160616
ASM676v1	Pseudomonas aeruginosa PAO1	Genbank	228	4124295	0.00984234	17889	12380900	609308	482303	479754	2652	0.0389554	2033	0.113645
ASM1270v1	Streptococcus agalactiae A909	Genbank	268	4027063	0.0119754	4842	3801584	88367	112216	111868	976	0.0295182	549	0.113383
ASM21085v2	Salmonella enterica serovar Typhimurium SL1344	Genbank	300	4021259	0.012194	12324	12603093	647901	171437	170474	1115	0.0136028	829	0.0672671
ASM1542v1	Acinetobacter baumannii ATCC 17978	Genbank	220	4093211	0.0142817	11429	9690658	481940	799815	799584	873	0.0825346	2451	0.214454
ASM1552v1	Campylobacter jejuni subsp. jejuni 81-176	Genbank	366	3639642	0.016649	3298	4640849	317365	224270	223617	808	0.0483252	716	0.217101
ASM9216v1	Bacillus thuringiensis BMB171	Genbank	170	4094697	0.0482631	29433	42083935	1248101	1471775	1434790	101973	0.0349724	5670	0.192641
ASM1464v1	Francisella tularensis Schu S4	Genbank	300	4043774	0.0510645	7170	5902006	44172	71229	69996	2291	0.0120686	493	0.0687587
ASM1236v1	Burkholderia thailandensis E264	Genbank	105	4085939	0.0567015	35345	35281259	1539988	335556	328811	7762	0.00951089	5060	0.14316
ASM98130v1	Burkholderia cenocepacia K56-2	Refseq	301	3924908	0.0616371	49372	35413384	2012209	726585	724434	2264	0.0205172	7841	0.158815
ASM912v1	Ralstonia solanacearum GMI1000	Refseq	313	4825003	0.0635612	27419	32613537	899445	761568	752528	23418	0.0233513	3830	0.139684
ASM340853v1	Mycobacterium avium subsp. hominissuis strain MAC109	Genbank	293	3925966	0.119569	57906	24332805	318218	409870	405014	17511	0.0168443	6322	0.109177
ASM15685v2	Neisseria gonorrhoeae MS11	Genbank	154	3856686	0.123616	23248	23343838	409125	592642	580464	22793	0.0253875	3574	0.153734
ASM21083v1	Bacteroides fragilis 638R	Genbank	300	3895501	0.212814	63567	64867962	966919	701266	700722	3365	0.0108107	6832	0.107477
ASM1420v1	Streptococcus sanguinis SK36	Genbank	249	2781769	0.229272	32912	18189258	373240	87700	85079	8884	0.00482153	2370	0.0720102
ASM1050v1	Porphyromonas gingivalis ATCC 33277	Genbank	168	4045607	0.295409	29275	18365365	269906	274854	268110	13786	0.0149659	1724	0.0588898
ASM2734v1	Mycoplasma pneumoniae str. M129	Genbank	382	3795125	0.689902	7654	787823	28584	5532	5378	188	0.00702188	132	0.0172459
